# Supplementary material for: Vitamin D Supplementation Influences Ultramarathon-Induced Changes in Serum Amino Acid Levels, Tryptophan/Branched-Chain Amino Acid Ratio, and Arginine/Asymmetric Dimethylarginine Ratio
Source: Nutrients. 2023 Aug 11;15(16):3536. doi: 10.3390/nu15163536 (PMC10459061; doi:10.3390/nu15163536)
Supplement: Supplementary file 1 [file nutrients-15-03536-s001.zip]

Archive with 1 entries (1 files):
- nutrients-2531091-supplementary.pdf
